# Supplementary material for: Health Risk Assessment of Exposure to Air Pollutants Exceeding the New WHO Air Quality Guidelines (AQGs) in São Paulo, Brazil
Source: Int J Environ Res Public Health. 2023 May 2;20(9):5707. doi: 10.3390/ijerph20095707 (PMC10177979; doi:10.3390/ijerph20095707)
Supplement: Supplementary file 1 [file ijerph-20-05707-s001.zip]

Archive with 1 entries (1 files):
- ijerph-2281072-supplementary.pdf
